# Supplementary material for: The Influence of Exogenous Jasmonic Acid on the Biosynthesis of Steroids and Triterpenoids in Calendula officinalis Plants and Hairy Root Culture
Source: Int J Mol Sci. 2022 Oct 12;23(20):12173. doi: 10.3390/ijms232012173 (PMC9603384; doi:10.3390/ijms232012173)
Supplement: Supplementary file 1 [file ijms-23-12173-s001.zip]

Archive with 1 entries (1 files):
- ijms-1928259-supplementary.pdf
